# Supplementary material for: The SARS-CoV-2 Delta-Omicron Recombinant Lineage (XD) Exhibits Immune-Escape Properties Similar to the Omicron (BA.1) Variant
Source: Int J Mol Sci. 2022 Nov 14;23(22):14057. doi: 10.3390/ijms232214057 (PMC9696394; doi:10.3390/ijms232214057)
Supplement: Supplementary file 1 [file ijms-23-14057-s001.zip]

Archive with 1 entries (1 files):
- ijms-2019914-supplementary.pdf
